# Supplementary material for: Ready for School: A Multi-Dimensional Approach to School Readiness Assessment in Hispanic Children from Puerto Rico
Source: Behav Sci (Basel). 2025 Jul 15;15(7):957. doi: 10.3390/bs15070957 (PMC12292767; doi:10.3390/bs15070957)
Supplement: Supplementary file 1 [file behavsci-15-00957-s001.zip]

Archive with 1 entries (1 files):
- behavsci-3677566-supplementary.pdf
